# Supplementary material for: Structural mechanism for gating of a eukaryotic mechanosensitive channel of small conductance
Source: Nat Commun. 2020 Jul 23;11:3690. doi: 10.1038/s41467-020-17538-1 (PMC7378837; doi:10.1038/s41467-020-17538-1)
Supplement: Supplementary file 6 — Source Data [file 41467_2020_17538_MOESM6_ESM.xlsx]

## Sheet: MscS Tension
*MscL around 180 pA*
	Trace ID	Open Conductance	Membrane Potential (mV)	Ramp Length (s)	Channel current (pA)	Opening pressure (mmHg)	Ratio of 1st Sustained openings	Ratio of 2nd openings	First Ave
200128-1	20128021	3032.2							0.286104
	20128028		70	5	54.1	-41.92	0.266074			0.772857	0.846786
					80	-79.85		0.506823
					203.9	-157.55
	20128030		70	5	60.4	-31.43	0.193869			0.862857
					72	-68.65		0.423452
					161.7	-162.12
	20128031		70	5	54.9	-38.41	0.241922			0.784286
					67.7	-68.36		0.43056
					178.2	-158.77
	20128032		70	5	67.7	-63.9	0.442551			0.967143
					67.1	-72.28		0.500589
					158.7	-144.39
200128-2	20128039	3549.8							0.535981
	20128044		70	5	81.8	-73.47	0.586681			1.16857	1.18143
					81.2	-73.23		0.584764
					186.8	-125.23
	20128046		70	5	83.6	-58.52	0.485281			1.19429
					83	-62.88		0.521436
					216.1	-120.59
200128-3	20128048	3429.6							0.618108		1.24143
	20128062		70	5	86.1	-97.14	0.641569			1.23
					62.3	-105.42		0.696255
					189.2	-151.41
	20128063		70	5	88.5	-94.53	0.591293			1.26429
					62.3	-106.93		0.668856
					200.2	-159.87
	20128068		70	5	86.1	-94.22	0.621463			1.23
					82.4	-114.06		0.752325
					195.3	-151.61
200129-1	20129011		70	5	48.2	-26.52	0.271777		0.271777	0.688571	0.688571
					84.2	-37.81		0.387477
					180.1	-97.58
200129-2	20129040	3787.2							0.418985
	20129046		70	5	84.2	-59.83	0.478066			1.20286	0.995238
					84.8	-63.05		0.503795
					182.5	-125.15
	20129047		70	5	84.8	-63.35	0.490933			1.21143
					85.4	-68.95		0.53433
					182.5	-129.04
	20129048		70	5	61.6	-60.52	0.472628			0.88
					84.2	-64.74		0.505584
					178.8	-128.05
	20129049		70	5	53.1	-49.58	0.395375			0.758571
					72.6	-66.93		0.533732
					169.7	-125.4
	20129050		70	5	54.9	-28.93	0.221177			0.784286
					52.5	-64.32		0.491743
					174	-130.8
	20129051		70	5	77.2	-55.01	0.42943			1.10286
					92.7	-65.41		0.510617
					185.1	-128.1
	20129052		70	5	54.3	-48.54	0.380915			0.775714
					76.3	-66.31		0.520364
					161.7	-127.43
	20129054		70	5	80	-52.61	0.420006			1.14286
					79.3	-60.39		0.482117
					158.7	-125.26
	20129059		70	5	76.9	-65.54	0.482337			1.09857
					76.9	-68.16		0.501619
					153.8	-135.88
200130-1	20130000	3401.5							0.415667		1.04253
	20130006		70	5	87.9	-91.63	0.544477			1.25571
					86.7	-92.94		0.552261
					181.9	-168.29
	20130007		70	5	55.4	-21.24	0.123675			0.791429
					54.9	-34.75		0.202341
					192.4	-171.74
	20130008		70	5	89.7	-90.59	0.570861			1.28143
					90.9	-92.83		0.584977
					186.2	-158.69
	20130009		70	5	89.7	-86.03	0.507432			1.28143
					92.2	-94.96		0.560104
					199	-169.54
	20130010		70	5	87.3	-72.57	0.448129			1.24714
					85.4	-81.36		0.502408
					198.4	-161.94
	20130011		70	5	53.7	-25.41	0.152888			0.767143
					88.5	-90.81		0.54639
					195.9	-166.2
	20130013		70	5	89.1	-84.06	0.495812			1.27286
					88.5	-92.36		0.544768
					187.4	-169.54
	20130014		70	5	56.8	-22.25	0.130307			0.811429
					59.8	-29.94		0.175344
					193.5	-170.75
	20130015		70	5	90.3	-31.01	0.185278			1.29
					59.8	-52.14		0.311525
					78.1	-94.97
					187.4	-167.37
	20130016		70	5	56.8	-33.23	0.202018			0.811429
					86.1	-85.51		0.519849
					191.7	-164.49
	20130017		70	5	51.3	-84.63	0.525424			0.732857
					89.9	-91.65		0.569007
					193.2	-161.07
	20130018		70	5	59.8	-88.1	0.547783			0.854286
					88.5	-98.28		0.61108
					179.4	-160.83
	20130019		70	5	60.4	-85.21	0.497664			0.862857
					81.2	-91.51		0.534459
					196.5	-171.22
	20130020		70	5	86.1	-84.96	0.515847			1.23
					86.7	-94.38		0.573042
					187.4	-164.7
	20130021		70	5	59.2	-62.82	0.370838			0.845714
					92.2	-81.77		0.482704
					191.7	-169.4
	20130022		70	5	59.8	-33.25	0.199856			0.854286
					88.5	-86.81		0.521789
					187.4	-166.37
	20130023		70	5	59.8	-74.58	0.4602			0.854286
					94	-83.91		0.517771
					187.4	-162.06
	20130024		70	5	58	-67.83	0.414862			0.828571
					90.3	-92.21		0.563976
					188	-163.5
	20130025		70	5	58.6	-73.35	0.446711			0.837143
					97	-90.88		0.553471
					195.3	-164.2
	20130026		70	5	90.3	-80.87	0.480768			1.29
					85.4	-83.08		0.493906
					199.6	-168.21
	20130027		70	5	88.5	-83.47	0.496993			1.26429
					87.3	-89.1		0.530515
					188	-167.95
	20130028		70	5	86.1	-90.27	0.558222			1.23
					92.8	-91.06		0.563107
					191	-161.71
	20130029		70	5	82.4	-85.54	0.545745			1.17714
					89.7	-89.65		0.571966
					194.1	-156.74
	20130030		70	5	90.9	-88.27	0.532196			1.29857
					86.7	-91.38		0.550947
					180.7	-165.86
	20130031		70	5	87.9	-86.36	0.551469			1.25571
					86.7	-92.1		0.588123
					184.9	-156.6
	20130033		70	5	61.6	-51.24	0.301873			0.88
					87.3	-86.24		0.508071
					190.4	-169.74
200130-2	20130037	2870.5							0.367562		0.924571
	20130042		70	5	88.5	-88.99	0.685171			1.26429
					92.8	-97.02		0.746997
					185.5	-129.88
	20130043		70	5	77.5	-81.27	0.648086			1.10714
					77.5	-83.68		0.667305
					197.1	-125.4
	20130044		70	5	73.2	-79.59	0.590386			1.04571
					92.2	-94.04		0.697574
					199	-134.81
	20130045		70	5	67.1	-26.79	0.206506			0.958571
					84.2	-83.68		0.645032
					172.1	-129.73
	20130048		70	5	66.5	-42.53	0.293898			0.95
					79.3	-91.61		0.633059
					199	-144.71
	20130049		70	5	57.1	-39.04	0.299985			0.815714
					61.6	-85.09		0.653834
					154.7	-130.14
	20130050		70	5	56.8	-33.25	0.242843			0.811429
					70.2	-79.33		0.579389
					154.6	-136.92
	20130051		70	5	60.4	-23.45	0.16879			0.862857
					66.5	-75.88		0.546174
					221.6	-138.93
	20130052		70	5	58	-27.89	0.210047			0.828571
					64.1	-76.13		0.573354
					219.1	-132.78
	20130053		70	5	42.1	-40.8	0.32991			0.601429
					54.9	-86.09		0.696127
					183.7	-123.67
200130-3	20130055	3609							0.672483		0.972857
	20130060		70	5	75.1	-102.25	0.853221			1.07286
					70.2	-109.18		0.911048
					200.2	-119.84
	20130061		70	5	70.8	-106.51	0.814048			1.01143
					73.2	-110.37		0.843549
					190.4	-130.84
	20130062		70	5	75.1	-107.85	0.725969			1.07286
					71.4	-115.57		0.777935
					170.9	-148.56
	20130064		70	5	73.2	-111.72	0.903372			1.04571
					70.2	-122.07		0.987062
					159.9	-123.67
	20130065		70	5	70.8	-112.98	0.782302			1.01143
					71.4	-118.19		0.818377
					164.8	-144.42
	20130067		70	5	73.9	-103.49	0.68952			1.05571
					72.6	-115.37		0.768672
					167.2	-150.09
	20130068		70	5	69.6	-115.23	0.764581			0.994286
					90.3	-126.42		0.83883
					161.1	-150.71
	20130070		70	5	50.7	-34.81	0.235553			0.724286
					73.2	-119.54		0.808905
					160.5	-147.78
	20130071		70	5	53.7	-43.66	0.283783			0.767143
					65.3	-124.83		0.811375
					194.1	-153.85
200130-4	20130073	2746.6							0.596745		1.19429
	20130078		70	5	83.6	-72.97	0.596745			1.19429
					85.4	-73.73		0.60296
					171.5	-122.28
200130-5	20130079	1786.5							0.751395		1.10714
	20130107		70	5	78.7	-147.75	0.718698			1.12429
					72.6	-169.2		0.823037
					180.1	-205.58
	20130108		70	5	76.3	-153.18	0.784091			1.09
					74.5	-177.11		0.906583
					169.1	-195.36
							0.458928

## Sheet: MSL1 Tension
*MscL around 180 pA*
	Trace ID	Open Conductance	Membrane Potential (mV)	Ramp Length (s)	Channel current (pA)	Opening pressure (mmHg)	Ratio of 1st Sustained openings	Ratio of 2nd openings	First Ave
200111-1	20211027		70	5	103.1	-155.65	0.925496		0.925496	1.47286	1.47286
					97	-156.33		0.92954
					187.4	-168.18
200211-2	20211043	3389.9							0.625869
	20211051		70	5	101.3	-83.69	0.864834			1.44714	1.24778
					178.8	-96.77
	20211066		70	5	94.5	-96.25	0.73244			1.35
					175	-131.41
	20211067		70	5	96.2	-104.34	0.766642			1.37429
					171	-136.1
	20211068		70	5	85.9	-85.13	0.601201			1.22714
					189.2	-141.6
	20211069		70	5	95.2	-44.14	0.314141			1.36
					168.6	-140.51
	20211072		70	5	93.4	-86.46	0.619518			1.33429
					187.4	-139.56
	20211073		70	5	95.1	-97.89	0.696924			1.35857
					194.7	-140.46
	20211074		70	5	92.8	-73.74	0.533613			1.32571
					176	-138.19
	20211078		70	5	96.4	-81.88	0.603123			1.37714
					177	-135.76
	20211079		70	5	89.1	-102.17	0.725536			1.27286
					177	-140.82
	20211080		70	5	101.3	-95.31	0.7238			1.44714
					187.4	-131.68
	20211083		70	5	95.8	-71.78	0.5765			1.36857
					207.5	-124.51
	20211084		70	5	91.6	-69.55	0.528094			1.30857
					94	-77.12		0.585573
					181.9	-131.7
	20211085		70	5	53.7	-85.58	0.665526			0.767143
					82.9	-86.5		0.672681
					183.1	-128.59
	20211086		70	5	76.2	-72.03	0.560938			1.08857
					84.9	-77.7		0.605093
					189.5	-128.41
	20211087		70	5	74.5	-66.68	0.494439			1.06429
					188	-134.86
	20211091		70	5	88.5	-75.45	0.676682			1.26429
					189.8	-111.5
	20211095		70	5	50.7	-68.47	0.581684			0.724286
					84.2	-87.63		0.744457
					197.1	-117.71
200212-1	20212002	4185.2							0.488727		1.11381
	20212008		70	5	79.6	-50.41	0.471915			1.13714
					85.8	-57		0.533608
					195.8	-106.82
	20212009		70	5	84	-55.84	0.469915			1.2
					71.4	-63.37		0.533283
					184.4	-118.83
	20212021		70	5	78.1	-43.12	0.395669			1.11571
					65.3	-67.63		0.620573
					177.6	-108.98
	20212026		70	5	46.6	-37.94	0.345947			0.665714
					90.4	-73.36		0.668916
					167.7	-109.67
	20212036		70	5	77.5	-51.9	0.654972			1.10714
					80	-57.85		0.730061
					155	-79.24
	20212054		70	5	81.4	-60.14	0.570534			1.16286
					84.8	-72.1		0.683996
					163.9	-105.41
	20212067		70	5	92.8	-26.7	0.250728			1.32571
					81.2	-73.32		0.688515
					184.9	-106.49
	20212080		70	5	71.9	-74.75	0.809947			1.02714
					91.5	-85.49		0.926319
					165.8	-92.29
	20212081		70	5	79.6	-40.57	0.408149			1.13714
					91.9	-70.84		0.712676
					193.6	-99.4
	20212088		70	5	71.4	-43.27	0.402587			1.02
					87.9	-54.93		0.511072
					155.6	-107.48
	20212116		70	5	77.6	-54.23	0.546013			1.10857
					73.8	-56.4		0.567861
					193.7	-99.32
	20212117		70	5	83.1	-34.32	0.356608			1.18714
					96.3	-57.17		0.594036
					148.8	-96.24
	20212123		70	5	78.7	-61.55	0.63232			1.12429
					80.6	-73.59		0.75601
					182.5	-97.34
	20212126		70	5	75.7	-48.91	0.551285			1.08143
					77.2	-65.02		0.732867
					170.1	-88.72
	20212130		70	5	91.5	-44.82	0.464312			1.30714
					98.9	-55.95		0.579613
					176	-96.53
200212-2	20212135	2455.4							0.561084		1.12722
	20212170		70	5	83	-168.95	0.798365			1.18571
					191	-211.62
	20212171		70	5	65.3	-141.02	0.66714			0.932857
					70.2	-163.28		0.772448
					166	-211.38
	20212172		70	5	86.7	-135.44	0.642871			1.23857
					80.6	-174.87		0.830027
					163	-210.68
	20212173		70	5	84.2	-80.61	0.394953			1.20286
					200.8	-204.1
	20212177		70	5	69	-69.9	0.342546			0.985714
					83.6	-132.2		0.647849
					191.7	-204.06
	20212182		70	5	88.5	-70.07	0.368984			1.26429
					175.2	-189.9
	20212183		70	5	79.3	-23.45	0.121932			1.13286
					78.1	-44.24		0.230033
					208.7	-192.32
	20212184		70	5	89.7	-93.84	0.466541			1.28143
					72.6	-117.39		0.583623
					182.5	-201.14
	20212185		70	5	70.2	-153.79	0.762431			1.00286
					173.3	-201.71
	20212188		70	5	78.7	-85.59	0.458411			1.12429
					176.4	-186.71
	20212190		70	5	90.9	-99.32	0.512937			1.29857
					81.2	-132.23		0.6829
					176.4	-193.63
	20212197		70	5	75.1	-99.35	0.542452			1.07286
					82.4	-108.86		0.594376
					175.2	-183.15
	20212198		70	5	74.5	-99.2	0.589074			1.06429
					154.4	-168.4
	20212205		70	5	79.3	-127.59	0.658699			1.13286
					80	-136.89		0.706711
					184.9	-193.7
	20212228		70	5	75.1	-114.43	0.596611			1.07286
					81.2	-113.98		0.594265
					144	-191.8
	20212237		70	5	69	-141.57	0.840527			0.985714
					177	-168.43
	20212238		70	5	80	-137.01	0.769157			1.14286
					214.8	-178.13
	20212239		70	5	81.8	-107.25	0.565873			1.16857
					196.5	-189.53
200212-3	20212242	2492.7							0.683709		1.05143
	20212262		70	5	86.9	-132.34	0.691648			1.24143
					170.6	-191.34
	20212283		70	5	68.4	-138.02	0.745087			0.977143
					143.4	-185.24
	20212284		70	5	65.4	-144.19	0.752754			0.934286
					147.5	-191.55
	20212323		70	5	63.4	-76.16	0.448739			0.905714
					159	-169.72
	20212333		70	5	77.5	-174.99	0.924943			1.10714
					164.8	-189.19
	20212350		70	5	80	-93.66	0.539081			1.14286
					175.8	-173.74
200214-1	20214035	3178.7							0.581667		1.00301
	20214042		70	5	86.1	-86.76	0.579056			1.23
					187.4	-149.83
	20214054		70	5	75.1	-47.42	0.284873			1.07286
					186.2	-166.46
	20214055		70	5	79.3	-66.16	0.407967			1.13286
					166.6	-162.17
	20214059		70	5	78.7	-37.77	0.222294			1.12429
					190.4	-169.91
	20214060		70	5	81.8	-115.26	0.674627			1.16857
					199.6	-170.85
	20214061		70	5	70.2	-109.25	0.657657			1.00286
					174.6	-166.12
	20214062		70	5	73.5	-105.1	0.61552			1.05
					166.7	-170.75
	20214067		70	5	76.3	-90.09	0.575214			1.09
					181.7	-156.62
	20214068		70	5	70.8	-103	0.630818			1.01143
					173.3	-163.28
	20214079		70	5	67.4	-77.02	0.51726			0.962857
					69.8	-98.26		0.659906
					161.6	-148.9
	20214081		70	5	58.6	-110.63	0.713604			0.837143
					64.9	-126.79		0.817842
					160.4	-155.03
	20214083		70	5	67.1	-106.78	0.699646			0.958571
					57.8	-109.68		0.718648
					167.9	-152.62
	20214088		70	5	69	-89.37	0.584806			0.985714
					61.6	-140.12		0.916896
					174	-152.82
	20214089		70	5	60.6	-57.54	0.402462			0.865714
					164.7	-142.97
	20214090		70	5	67.1	-99.01	0.626646			0.958571
					72	-135.83		0.859684
					191	-158
	20214091		70	5	68.5	-64.42	0.420688			0.978571
					193.5	-153.13
	20214092		70	5	71.7	-85.53	0.574142			1.02429
					66.1	-139.58		0.936967
					176.4	-148.97
	20214093		70	5	70.8	-135.47	0.855888			1.01143
					163.6	-158.28
	20214094		70	5	65.3	-118.61	0.756683			0.932857
					72	-122.34		0.780478
					167.8	-156.75
	20214097		70	5	75.1	-103.2	0.664264			1.07286
					201.4	-155.36
	20214098		70	5	71.4	-110.15	0.718573			1.02
					167.8	-153.29
	20214099		70	5	68.4	-65.83	0.436741			0.977143
					189.2	-150.73
	20214101		70	5	73.2	-120.94	0.748669			1.04571
					79.3	-152.71		0.945339
					152	-161.54
	20214102		70	5	70.2	-128.4	0.80709			1.00286
					159.3	-159.09
	20214104		70	5	61.6	-91.8	0.564784			0.88
					69	-130.65		0.803802
					198.4	-162.54
	20214105		70	5	62.9	-42.18	0.251236			0.898571
					65.9	-147.63		0.879326
					161.7	-167.89
	20214106		70	5	62.3	-127.35	0.763169			0.89
					66.5	-137.27		0.822616
					146.5	-166.87
	20214107		70	5	62.9	-88.73	0.532305			0.898571
					72.6	-120.68		0.723979
					177	-166.69
200214-3	20214119	3127.4							0.8148		0.977143
	20214131		70	5	47	-172.12	0.892553			0.671429
					194.7	-192.84
	20214132		70	5	53.5	-120.22	0.625885			0.764286
					161.5	-192.08
	20214137		70	5	78.1	-140.9	0.72858			1.11571
					163.6	-193.39
	20214146		70	5	71.1	-164.87	0.85834			1.01571
					167.5	-192.08
	20214169		70	5	69.6	-160.66	0.887379			0.994286
					167.2	-181.05
	20214172		70	5	78.8	-122.38	0.644818			1.12571
					164.8	-189.79
	20214173		70	5	75.2	-156.97	0.842566			1.07429
					151.8	-186.3
	20214177		70	5	72	-177.49	0.88242			1.02857
					166.6	-201.14
	20214178		70	5	72.6	-170.79	0.855876			1.03714
					155.6	-199.55
	20214182		70	5	66.1	-196.82	0.92958			0.944286
					156.4	-211.73
200215-1	20215023	3291.6							0.489152		0.972381
	20215036		70	5	68.7	-140.34	0.933422			0.981429
					183	-150.35
	20215048		70	5	109.3	-107.44	0.721994			1.56143
					179.5	-148.81
	20215060		70	5	69.6	-19.24	0.133112			0.994286
					195.7	-144.54
	20215063		70	5	67.8	-83.23	0.568666			0.968571
					173.3	-146.36
	20215065		70	5	70.8	-100.19	0.672642			1.01143
					170.3	-148.95
	20215066		70	5	62.5	-126.36	0.837043			0.892857
					179.4	-150.96
	20215069		70	5	68.2	-95.91	0.616111			0.974286
					180	-155.67
	20215070		70	5	69.6	-115.65	0.753911			0.994286
					153.8	-153.4
	20215099		70	5	64.7	-35.67	0.241405			0.924286
					203.5	-147.76
	20215100		70	5	65.2	-19.63	0.129845			0.931429
					174.4	-151.18
	20215113		70	5	55.5	-58.04	0.459432			0.792857
					184.2	-126.33
	20215115		70	5	61.6	-39.4	0.304412			0.88
					156.9	-129.43
	20215117		70	5	60.9	-71.01	0.495292			0.87
					167.7	-143.37
	20215123		70	5	68.6	-42.38	0.300994			0.98
					174.4	-140.8
	20215166		70	5	58	-19.87	0.169006			0.828571
					150.7	-117.57
200218-1	20218000	4616.7							0.681179		1.23371
	20218005		70	5	114.1	-104.13	0.873427			1.63
					221.6	-119.22
	20218006		70	5	92.8	-112.69	0.894933			1.32571
					206.3	-125.92
	20218008		70	5	86.8	-81.26	0.663889			1.24
					217.6	-122.4
	20218032		70	5	78.8	-92.05	0.771908			1.12571
					225.6	-119.25
	20218038		70	5	71.2	-52.52	0.462894			1.01714
					189.3	-113.46
	20218039		70	5	76.6	-93.38	0.843617			1.09429
					177.4	-110.69
	20218040		70	5	88	-80.23	0.698563			1.25714
					215.3	-114.85
	20218041		70	5	103.6	-67.61	0.57282			1.48
					189.2	-118.03
	20218044		70	5	106.8	-64.15	0.583447			1.52571
					172.1	-109.95
	20218049		70	5	83.6	-73.84	0.655889			1.19429
					198.4	-112.58
	20218076		70	5	89	-62.34	0.554528			1.27143
					197.1	-112.42
	20218095		70	5	89.1	-81.84	0.668027			1.27286
					212	-122.51
	20218096		70	5	73.9	-85.42	0.787935			1.05571
					177	-108.41
	20218097		70	5	71.5	-41.4	0.356743			1.02143
					187.4	-116.05
	20218098		70	5	69.6	-98.65	0.829061			0.994286
					235.6	-118.99
200218-2	20218099	4728.4							0.546241		1.02857
	20218106		70	5	70.8	-71.62	0.827116			1.01143
					174.6	-86.59
	20218107		70	5	73.2	-22.71	0.265366			1.04571
					179.5	-85.58
							0.600046

## Sheet: MSL1 Lifetime
	Trace ID	Open Conductance	Membrane Potential (mV)	Trace Length (s)	Channel current (pA)	Opening pressure (mmHg)	Start time (s)	End time (s)	Pre-potential gating?			Open Dwell Time (s)
200206-1	20206027	4121.7
	20206029		70	50	78.1	-56.85	2.72	4.19	No		1.47	4.6
							4.29	7.16			2.87
							7.35	7.61			0.26
	20206030		70	50	93.4	-76.34	2.15	3.62	No		1.47	1.77
							3.83	4.13			0.3
	20206031		70	50	81.2	-63.31	1.99	3.25	No		1.26	1.35
							3.28	3.37			0.09
	20206032		70	50	81.2	-75.33	2.5	4.16	No		1.66	2.29
							4.17	4.8			0.63
	20206033		70	50	76.9	-33.62	1.63	3.89	No		2.26	2.26
	20206035		70	50	68.2	-40.83	1.72	9.2	Yes		7.48	45.23
							9.26	39.15			29.89
							40.88	42.6			1.72
							42.91	44.38			1.47
							44.46	49.13			4.67
	20206036		70	100	60.7	-54.23	2.65	9.87	No		7.22	7.22
							52.52	52.95
							53.01	56.33
	20206037		70	100	56.9	-48.62	2.57	39.08			36.51	53.91
							42.53	59.93			17.4
	20206038		70	100	45.7	-57.21	3.4714	3.5142	No		0.0428	0.7975
							3.5325	3.5844			0.0519
							3.6028	4.3056			0.7028
	20206039		70	100	56.7	-35.68	1.67	4.56			2.89	26.49
							5.4	8.68			3.28
							10.08	30.4			20.32
	20206040		70	100	59.9	-83.42	2.23	7.6	No		5.37	5.51
							7.9	8.04			0.14
							14.65	15.44
							15.53	16.88
							16.97	20.37
							20.82	20.97
							21.88	24.05
	20206041		70	100	67.2	-64.6	2	4.15	No		2.15	2.15
							14.83	18.05
							18.3	20.72
							20.9	22.4
							22.54	24.12
							24.6	27.52
							29.66	30.08
							30.42	31.51
							31.61	32.13
	20206045		70	100	53.5	-63.46	2.41	3.95	No		1.54	1.54
	20206046		70	100	57.4	-47.26	1.96	17.95	No		15.99	24.13
							18.8	26.94			8.14
	20206047		70	100	55.3	-58.09	2.61	8.92	No		6.31	10.35
							9.06	10.83			1.77
							11.15	11.68			0.53
							11.73	13.47			1.74
					69.5	-61.17	2.72	4.16			1.44	1.44
	20206048		70	100	53.9	-62.4	2.95	4.21	No		1.26	1.75
							4.28	4.46			0.18
							4.88	5.01			0.13
							5.84	5.94			0.1
							6.14	6.22			0.08
							11.89	12.59
							12.7	12.87
							13.73	14.5
							14.78	15.89
							16.16	18.32
							51.7	52.88
							54.61	55.52
							55.65	56.73
							56.83	59.41
							62.84	64.01
							66.23	66.5
							66.92	67.96
							70.84	75.18
							78.58	79.46
							90.69	92.13
	20206050		70	100	52.5	-36.09	2.54	24.17	No		21.63	21.63
							29.29	31.06
							32.68	53.05
	20206051		70	100	51.8	-43.18	2.57	24.52	No		21.95	25.23
							25.18	28.46			3.28
							42.97	50.19
							50.35	61.25
							61.63	62.78
							63	64.86
							65.84	68.64
							81.5	85
							85.11	89.98
							90.48	91.84
							92.61	97.7
200208-1	20208000	3528.4
	20208004		70	100	81	-22.74	3.78	6.84	No		3.06	4.97
							8.98	10.89			1.91
							25.72	30.05
							32.62	33.61
							34.15	37
							37.44	37.82
							50.19	54.9
							55.88	56.16
							96.88	97.37
	20208005		70	100	91.5	-64.17	2.79	4.81	No		2.02	2.02
	20208006		70	100	94	-80.84	2.99	4.69	No		1.7	1.7
	20208007		70	100	86.8	-71.88	2.79	4.6	No		1.81	1.81
							36.46	37.12
							37.46	37.74
	20208009		70	100	60	-88.39	3.17	10.92	No		7.75	17.57
							11.04	18.47			7.43
							18.79	21.18			2.39
							44.24	47.69
							57.36	73.31
							74.64	74.88
							75.64	76.25
							76.5	76.95
	20208015		70	100	69	-74.12	3.1	3.98	No		0.88	0.88
	20208016		70	100	80.7	-84.8	3.09	3.94	No		0.85	0.85
							21.56	22.74
	20208017		70	100	95.8	-39.87	2.36	3.66	No		1.3	1.96
							3.83	4.21			0.38
							4.6	4.88			0.28
	20208018		70	100	73.9	-37.28	2.34	4.67	No		2.33	2.33
	20208020		70	100	69.5	-121.1	3.13	3.61	No		0.48	0.48
	20208021		70	100	91.1	-120.59	2.92	3.63	No		0.71	0.71
	20208022		70	100	93.7	-79.92	2.59	4.46	No		1.87	4.63
							4.58	7.34			2.76
							13.89	15.47
200211-1	20211022	2806.4
	20211024		70	100	84.9	-50.26	3.49	4.11	No		0.62	1.37
							4.38	4.43			0.05
							4.74	5.44			0.7
							75.63	77.49
							77.63	81.49
200211-2	20211043	3389.9
	20211048		70	100	68.9	-56.95	3.39	3.8	No		0.41	3.58
							3.85	4.31			0.46
							4.38	4.93			0.55
							6.59	7.46			0.87
							8.3	8.46			0.16
							8.66	8.79			0.13
							9.23	10.23			1
	20211049		70	100	89.5	-72.37	3.18	5.89	No		2.71	5.71
							5.99	6.97			0.98
							8.23	10.1			1.87
							11.68	11.83			0.15
	20211050		70	100	66.3	-77.2	3.03	3.89	No		0.86	0.86
	20211054		70	100	94.2	-73.91	2.99	4.03	No		1.04	1.34
							6	6.24			0.24
							6.29	6.35			0.06
	20211055		70	100	90.9	-73.26	3.16	4.1	No		0.94	0.94
	20211070		70	100	98.6	-69.18	2.92	4.09	No		1.17	1.17
	20211075		70	100	89.5	-83.6	2.88	3.25	No		0.37	0.95
							3.53	3.86			0.33
							4.59	4.81			0.22
							5.25	5.28			0.03
	20211076		70	100	83.3	-67.12	2.71	3.98	No		1.27	1.27
	20211077		70	100	90.8	-55.51	2.54	4.1	No		1.56	1.56
							11.6	11.81
							13.02	14.59
							18.54	18.64
	20211081		70	100	89.6	-72.86	2.97	4.09	No		1.12	1.12
	20211082		70	100	102.8	-87.8	2.77	4.28	No		1.51	1.69
							4.43	4.61			0.18
	20211088		70	100	86.1	-45.37	2.6	4.18	No		1.58	1.86
							6.01	6.29			0.28
							19.77	19.91
							20.78	21.28
	20211089		70	100	89.5	-87.06	2.84	4.32	No		1.48	3.99
							5.97	6.18			0.21
							9.03	10.44			1.41
							10.83	10.98			0.15
							12.05	12.79			0.74
	20211090		70	100	77	-71.62	2.69	4.15	No		1.46	1.46
					93.9	-83.06	2.8	4.11			1.31	1.31
200212-1	20212002	4185.2
	20212005		70	100	76.7	-77.97	3.08	4.01	No		0.93	0.93
							16.97	18.37
	20212006		70	100	96.6	-51.36	2.61	3.79	No	Yes	1.18	1.18
							36.2	36.76
							38.14	45.48
							45.69	46.73
							46.84	49.16
							49.23	77.54
							79.01	79.89
							79.97	85.94
							86.61	86.9
							87.16	97.7
	20212019		70	100	74	-41.13	2.56	4.63	No		2.07	6.69
							5.53	5.74			0.21
							5.94	7.13			1.19
							7.25	10.06			2.81
							11.33	11.74			0.41
							36.11	36.68
	20212032		70	100	75.1	-63.19	2.85	4.75	No	Yes	1.9	5.6
							5.04	6.07			1.03
							6.27	7.76			1.49
							8.04	8.26			0.22
							8.98	9.31			0.33
							9.69	9.82			0.13
							10.62	11.01			0.39
							12.28	12.39			0.11
							27.75	28.78
							28.91	29.14
							32.88	33.53
							33.67	34.21
							40.41	44.39
							44.63	45.79
							48.01	56.29
							60.23	64.45
							64.76	68.28
							70.2	70.58
							70.64	71.9
							72.65	73.91
							74.47	75.01
							76.58	77.73
							77.91	80.45
							80.5	97.7
	20212035		70	100	80.7	-66.9	2.91	4.5	No		1.59	2.86
							5.04	5.52			0.48
							9.99	10.24			0.25
							11.55	11.82			0.27
							14.06	14.33			0.27
	20212075		70	100	70.7	-36.74	2.48	2.62	No	No	0.14	85.09
							2.84	4.33			1.49
							4.8	52.45			47.65
							54.35	55.28			0.93
							57.09	59.12			2.03
							59.24	59.46			0.22
							60.63	70.32			9.69
							70.41	70.61			0.2
							71.23	71.71			0.48
							72.11	72.47			0.36
							72.87	73.5			0.63
							73.62	74.69			1.07
							74.75	75.37			0.62
							75.98	76.86			0.88
							77.24	92.44			15.2
							94.2	97.7			3.5
200212-2	20212135	2455.4
	20212162		70	100	83.1	-110.48	3.06	5.8	No	Yes	2.74	65.63
							5.97	14.27			8.3
							14.44	20.07			5.63
							20.87	26.01			5.14
							26.07	32.13			6.06
							32.4	34.84			2.44
							35.59	43.25			7.66
							45.4	48.69			3.29
							48.8	62			13.2
							62.35	62.61			0.26
							63.3	70.9			7.6
							72.26	72.56			0.3
							73.44	76.45			3.01
	20212163		70	100	86.3	-22.41	2.23	4.08	No	No	1.85	7.07
							20.27	20.75			0.48
							21.05	24.53			3.48
							25.98	27.24			1.26
							38.16	38.86
							39.12	42.46
							43.06	47.88
							48.1	49.26
							50.15	50.59
							53.82	55.38
							56.05	56.31
							58.54	58.95
	20212179		70	100	75.1	-161.91	3	4.66	No	No	1.66	1.66
	20212180		70	100	78.6	-132.22	2.78	6.68	No	Yes	3.9	3.9
							12.07	14.54
	20212181		70	100	81.8	-109.71	2.63	8.98	No	Yes	6.35	6.35
							16.91	19.98
							20.69	27.31
							72.25	73.45
							74.11	97.7
	20212191		70	100	79.8	-136.86	2.96	9.54	No	Yes	6.58	94.24	Open After
							9.74	11.9			2.16
							12.2	97.7			85.5
	20212195		70	100	72.3	-42.58	2.32	4.61	No	Yes	2.29
							5.18	5.35			0.17
							80.26	80.52
							82.2	82.56
							84.11	84.24
							95.83	95.93
	20212196		70	100	74.8	-68.83	2.48	4.63	No	No	2.15	2.41
							5.99	6.25			0.26
							11.69	12.23
							14.93	16.22
							18.54	18.8
							21.09	21.26
							22.24	22.45
							23.33	23.44
							23.75	24.12
							29.19	29.34
							37.8	38.04
							38.29	38.52
							40.09	40.72
							49.03	49.92
							55.15	67.37
							67.93	68.28
							72.28	72.61
							76.3	80.63
							80.73	85.29
							85.44	86.76
							86.92	88
							88.9	89.88
	20212206		70	100	76.3	-117.1	2.78	3.93	No	No	1.15	1.15
	20212207		70	100	75.5	-111.86	2.75	4.9	No	No	2.15	17.39
							8.67	14.69			6.02
							19.5	20.03			0.53
							21.29	22.66			1.37
							24.7	25.22			0.52
							26.11	32.52			6.41
							33.58	33.97			0.39
	20212208		70	100	76.7	-125.83	2.83	4.34	No	Yes	1.51	79.62	Open After
							4.43	4.89			0.46
							6.81	10.52			3.71
							10.56	22			11.44
							24.97	31.1			6.13
							31.45	43.17			11.72
							44.06	46.82			2.76
							48.05	48.25			0.2
							49.31	49.5			0.19
							53.59	55.64			2.05
							56.21	61.05			4.84
							61.14	63.05			1.91
							63.87	68.47			4.6
							68.15	76.25			8.1
							76.34	83.97			7.63
							85.01	86.39			1.38
							86.71	97.7			10.99
	20212222		70	100	76.3	-105.99	2.71	8.05	No	Yes	5.34	6.27
							11.27	12			0.73
							13.52	13.65			0.13
							16.68	16.75			0.07
							22.72	22.83
							23.49	23.53
							24.21	24.27
							26.43	26.51
							27.22	28.17
							29.05	29.21
							30.48	34.36
							34.85	59.46
							60.25	60.34
							61.21	63.56
							63.61	67.01
							67.92	93.46
							93.82	97.7
	20212232		70	100	73.6	-138.41	2.91	4.05	No	No	1.14	1.14
	20212233		70	100	71.3	-95.57	2.64	3.96	No	No	1.32	2.89
							5.12	5.31			0.19
							5.55	5.9			0.35
							9.12	9.23			0.11
							9.81	9.86			0.05
							10.32	10.56			0.24
							10.75	10.84			0.09
							11.99	12.19			0.2
							14.54	14.71			0.17
							15.34	15.51			0.17
200212-3	20212242	2492.7
	20212253		70	100	72.5	-33.4	2.46	12.9	No	No	10.44	18.07
							13.66	14.83			1.17
							14.98	18.28			3.3
							18.44	21.22			2.78
							25.4	25.78			0.38
							33.66	33.97
							37.83	38.5
							38.79	39.2
							89.2	93.07
	20212261		70	100	59.5	-68.05	2.94	3.58	No	No	0.64	0.64
	20212307		70	100	83	-23.77	2.33	5.66	No		3.33	9.53
							5.74	9.03			3.29
							9.15	9.63			0.48
							9.92	10.46			0.54
							10.62	10.68			0.06
							11.92	12.88			0.96
							12.96	13.4			0.44
							13.45	13.88			0.43
							47.3	49.56
							50.06	51.47
200214-1	20214035	3178.7
	20214038		70	100	73.8	-81.53	2.81	8.48	No	No	5.67	8.35
							8.65	8.78			0.13
							9.48	12.03			2.55
	20214044		70	100	79.3	-107.24	2.96	3.98	No	No	1.02	1.02
	20214045		70	100	66.8	-84.35	3.44	4.63	No	No	1.19	1.19
	20214046		70	100	72	-74.09	2.62	2.86	No	Yes	0.24	0.69
							2.98	3.02			0.04
							3.06	3.41			0.35
							3.46	3.52			0.06
	20214056		70	100	78.4	-98.5	2.81	4.07	No	No	1.26	3.14
							4.17	4.2			0.03
							8.84	9.03			0.19
							9.09	10.29			1.2
							10.41	10.57			0.16
							10.85	10.92			0.07
							11.41	11.64			0.23
	20214063		70	100	66.6	-105.73	2.87	3.51	No	No	0.64	0.64
	20214064		70	100	71.6	-89.81	3.45	3.78	No	No	0.33	0.33
	20214065		70	100	71.6	-75.51	2.75	3.6	Yes	No	0.85	0.74
	20214066		70	100	70	-117.78	2.97	3.71	No	No	0.74	3.17
							3.9	3.99			0.09
							6.62	6.78			0.16
							9.47	10.39			0.92
							10.49	11.02			0.53
							14.5	14.56			0.06
							15.11	15.13			0.02
							15.24	15.7			0.46
							16.02	16.21			0.19
	20214069		70	100	73	-139.1	2.87	3.84	No	No	0.97	0.97
	20214070		70	100	69.5	-128.92	2.91	3.32	No	No	0.41	0.41
	20214071		70	100	62.7	-78.23	2.66	4.08	No	No	1.42	2.15
							4.05	4.59			0.54
							5.67	5.86			0.19
							46.96	48.88
							49.61	50.91
							51.02	51.1
							51.2	52.97
	20214075		70	100	66.9	-84.48	2.71	3.65	No	Yes	0.94	0.94
	20214077		70	100	67.7	-95.38	2.86	3.58	No	No	0.72	0.77
							3.63	3.68	No	No	0.05
							51.97	52.16
							53.46	53.72
							57.35	57.44
							57.81	57.93
							58.2	58.28
							60.7	60.86
							61.37	62.13
	20214078		70	100	70.6	-34.62	2.36	3.78	No	No	1.42	2.55
							4.22	4.36			0.14
							4.87	5.86			0.99
							49.66	49.83
	20214084		70	100	66.5	-114.4	2.94	3.57	No	No	0.63	0.71
							3.59	3.67			0.08
	20214085		70	100	69.8	-95.19	2.74	3.4	Yes	No	0.66	1
							3.43	3.65			0.22
							3.77	3.89			0.12
	20214086		70	100	71.1	-66.77	2.5	3.5	No	No	1	1
	20214087		70	100	70.3	-73.11	2.54	3.66	No	No	1.12	1.23
							3.7	3.81			0.11
	20214096		70	100	72.5	-44.15	2.41	2.57	No	No	0.16	1.29
							2.61	3.74			1.13
	20214108		70	100	68.8	-88.61	2.74	3.53	No	No	0.79	0.79
	20214109		70	100	61.7	-126.61	3.04	3.3	No	No	0.26	0.26
	20214110		70	100	67.5	-129.13	2.92	3.82	No	No	0.9	0.9
	20214111		70	100	63	-137.22	3.04	3.62	No	No	0.58	0.7
							3.72	3.84			0.12
	20214112		70	100	64.2	-122.38	3	3.97	No	No	0.97	0.97
	20214113		70	100	69.2	-91.52	2.76	3.26	No	No	0.5	0.5
200214-2	20214114	7045.9
	20214117		70	100	76.2	-22.53	2.3	4.73	No	No	2.43	7.32
							4.88	6.03			1.15
							6.96	7.46			0.5
							7.58	7.94			0.36
							8.1	10.01			1.91
							10.21	11.18			0.97
							22.18	22.85
							35.35	37.3
							55.19	56.94
							57.92	58.24
	20214118		70	100	70.7	-72.82	2.98	4.28	No	No	1.3	2.69
							5.43	6.09			0.66
							10.13	10.86			0.73
							19.21	19.37
							20.69	22.7
							23.07	23.63
200214-3	20214119	3127.4
	20214122		70	100	74.7	-115.18	3.2	3.43	No	No	0.23	0.23
	20214123		70	100	74.5	-151.69	3.07	3.48	No	No	0.41	0.41
	20214124		70	100	77.6	-128.2	2.85	3.45	No	No	0.6	0.6
	20214142		70	100	78.7	-143.16	2.94	3.14	No	No	0.2	0.2
	20214143		70	100	79.2	-109.86	2.69	3.69	No	No	1	1
	20214144		70	100	76	-152.56	2.89	3.29	No	No	0.4	0.69
							3.33	3.62			0.29

## Sheet: A320V Tension
*MscL around 180 pA*
	Trace ID	Open Conductance	Membrane Potential (mV)	Ramp Length (s)	Channel current (pA)	Opening pressure (mmHg)	Ratio of 1st Sustained openings	Ratio of 2nd openings	First Ave
200126-1	20126035	3836.7							0.597232		0.778571
	20126067		70	10	54.5	-64.74	0.597232			0.778571
					157.8	-108.4
200131-1	20131028	4083.9							0.387782		0.8025
*	20131042		70	5	75.7	-27.74	0.218065			1.08143
					73.9	-69.75		0.548306
					181.3	-127.21
*	20131079		70	5	58.3	-34.58	0.262926			0.832857
					62.4	-58.97		0.448373
					188.3	-131.52
*	20131102		70	5	61.6	-37.14	0.288982			0.88
					53.7	-62.96		0.489885
					165.4	-128.52
*	20131105		70	5	65.9	-74.51	0.582064			0.941429
					98.9	-96.1		0.750723
					183.1	-128.01
*	20131121		70	5	51.9	-79.65	0.645305			0.741429
					62.9	-98.16		0.795269
					188.6	-123.43
*	20131155		70	5	47.6	-53.82	0.439024			0.68
					50.7	-64.24		0.524023
					181.3	-122.59
*	20131159		70	5	43.8	-15.35	0.116588			0.625714
					45.1	-76.08		0.577852
					167	-131.66
*	20131191		70	5	44.6	-68.74	0.549305			0.637143
					51.1	-82.83		0.661899
					181.4	-125.14
200202-1	20202002	3883.7							0.413578		1.01107
	20202013		70	5	64	-83.27	0.560137			0.914286
					185.6	-148.66
	20202014		70	5	74.2	-41.43	0.284605			1.06
					182.1	-145.57
	20202016		70	5	78.7	-60.87	0.401888			1.12429
					198.4	-151.46
	20202017		70	5	66.2	-59.75	0.407683			0.945714
					171.1	-146.56
200202-2	20202026	5315.6							0.385598		1.09262
	20202074		70	5	74.5	-27.49	0.396624			1.06429
					141.7	-69.31
	20202076		70	5	85.4	-24.42	0.33706			1.22
					187.3	-72.45
	20202087		70	5	84.1	-15.05	0.200908			1.20143
					76.8	-48.83		0.651849
					191.6	-74.91
	20202088		70	5	74.9	-41.57	0.51969			1.07
					182	-79.99
	20202098		70	5	61.4	-53.65	0.718206			0.877143
					190.5	-74.7
	20202099		70	5	78.6	-11.13	0.1411			1.12286
					156.1	-78.88
200203-1	20203003	2858.3							0.803827		0.882857
	20203013		70	5	59.2	-90.64	0.805116			0.845714
					98.9	-102.33		0.908954
					177.6	-112.58
	20203015		70	5	51.3	-95.54	0.801107			0.732857
					189.2	-119.26
	20203018		70	5	65.3	-93.54	0.812473			0.932857
					184.3	-115.13
	20203022		70	5	71.4	-94.51	0.796612			1.02
					169.1	-118.64
200210-1	20210176	2273.6							0.735817		1.06679
	20210217		70	5	72	-108.12	0.730047			1.02857
					192.3	-148.1
	20210231		70	5	76.5	-95.01	0.6345			1.09286
					182.9	-149.74
	20210244		70	5	55.8	-103.81	0.692759			0.797143
					184.5	-149.85
	20210245		70	5	94.4	-136.11	0.88596			1.34857
					182.7	-153.63
200218-3	20218109	4796.8							0.427856		1.03357
	20218116		70	5	69.5	-47.06	0.368982			0.992857
					212.6	-127.54
	20218118		70	5	74.7	-70.36	0.527713			1.06714
					195.4	-133.33
	20218119		70	5	75	-50.64	0.375528			1.07143
					167.9	-134.85
	20218120		70	5	70.2	-60.03	0.439201			1.00286
					188	-136.68
200219-1	20219053	4177.2							0.658776		0.970714
	20219081		70	5	75.5	-53.32	0.544916			1.07857
					176.1	-97.85
	20219165		70	5	60.4	-66.13	0.772637			0.862857
					153.2	-85.59
200220-1	20220021	3385							0.57748		1.13071
	20220030		70	5	82.7	-69.7	0.58913			1.18143
					178.8	-118.31
	20220120		70	5	78.3	-87.94	0.762574			1.11857
					160.6	-115.32
	20220125		70	5	77.9	-36.87	0.341136			1.11286
					192.7	-108.08
	20220136		70	5	77.7	-71.1	0.61708			1.11
					170.5	-115.22
200221-2	20221334	3951.4							0.559764		1.05571
	20221366		70	5	73.9	-54.09	0.559764			1.05571
					186.2	-96.63

## Sheet: A320V Lifetime
	Trace ID	Open Conductance	Membrane Potential (mV)	Trace Length (s)	Channel current (pA)	Opening pressure (mmHg)	Start time (s)	End time (s)	Pre-potential gating?	Post-potential gating?		Lifetime (s)
200209-1	20209001	2603.8
	20209004		70	100	100.1	-135.38	2.96	26.01	No	-	23.05	23.05
	20209006		70	100	106.2	-157.17	3.09	3.24	No	-	0.15	0.15
	20209024		70	100	89.3	-101.97	2.85	97.7	No	No	94.85	94.85
	20208066		70	100	56.4	-74.09	3.52	97.7	No	No	94.18	94.18
	20209074		70	100	93.2	-113.1	2.81	19.58	No	-	16.77	16.77
200209-2	20209080	2736.2
	20209093		70	100	94.5	-34.21	2.46	97.7	No	Yes	95.24	95.24	Open After
200210-1	20210176	2273.6
	20210197		70	100	74.2	-102.62	3.3	97.7	No	Yes	94.4	94.4	Open After
	20210234		70	100	76.3	-103.29	2.84	6.44	No	No	3.6	3.8
							7.01	7.21			0.2
	20210235		70	100	76.9	-78.37	2.65	4.07	No	No	1.42	1.54
							4.54	4.58			0.04
							5.01	5.09			0.08
	20210236		70	100	71.1	-143.72	3.01	4.85	No	No	1.84	1.84
	20210247		70	100	68.8	-129.69	2.98	17.04	No	No	14.06	14.06
	20210257		70	100	76.3	-119.08	2.97	3.28	No	No	0.31	0.31
200218-3	20218109	4796.8
	20218112		70	100	83.2	-26.78	2.36	3.6	No	No	1.24	1.29
							3.82	3.87			0.05
	20218113		70	100	74.9	-51.79	2.62	3.93	No	No	1.31	1.31
	20218122		70	100	78.4	-61.05	2.83	4.11	No	Yes	1.28	1.28
200219-1	20219053	4177.2
	20219056		70	100	80.1	-43.18	2.58	97.7	No	Yes	95.12	95.12	Open After
	20219142		70	100	46.7	-68.48	2.93	97.7	No	Yes	94.77	94.77	Open After
	20219183		70	100	58.5	-28.2	2.63	3.55	No	No	0.92	0.92
200220-1	20220021	3385
	20220024		70	100	87.1	-77.07	2.76	3.17	No	No	0.41	0.41
	20220025		70	100	68.2	-117.6	2.96	4.19	No		1.23	1.23
							14.33	16.56
							16.77	18.83
							19.29	23.64
							24.8	25.04
	20220026		70	100	76	-101.65	3.14	3.48	No	No	0.34	0.34
	20220041		70	100	75.6	-65.86	2.65	97.7	No	Yes	95.05	95.05	Open After
	20220053		70	100	81.1	-82.16	2.99	97.7	No	Yes	94.71	94.71	Open After
	20220112		70	100	76.7	-65.14	2.9	97.7	No	Yes	94.8	94.8	Open After
	20220143		70	100	68.9	-38.79	3.61	97.7	No	Yes	94.09	94.09	Open After
200221-1	20221199	4124.1
	20221253		70	100	81.7	-39.52	3.27	97.7	No	Yes	94.43	94.43	Open After
	20221282		70	100	76.6	-21.26	2.8	97.7	No	Yes	94.9	94.9	Open After
	20221291		70	100	73.9	-20.81	2.79	97.7	No	Yes	94.91	94.91	Open After
200221-2	20221334	3951.4
	20221361		70	100	73	-73.24	2.97	97.7	No	Yes	94.73	94.73	Open After
	20221410		70	100	64.6	-57.81	3.05	97.7	No	Yes	94.65	94.65	Open After
200221-3	20221419	3876.3
	20221429		70	100	82	-39.8	3.42	8	No	No	4.58	4.58
							23.6	68.56
	20221431		70	100	85.7	-23.05	2.3	97.7	No	Yes	95.4	95.4	Open After
	20221441		70	100	83	-63.21	3.15	37.07	No	Yes	33.92	83.04	Open After
							38.17	44.11			5.94
							47.29	47.59			0.3
							49.17	51.4			2.23
							57.05	97.7			40.65
200221-4	20221456	3324.6
	20221471		70	100	79.7	-79.28	2.66	59.59	No	No	56.93	56.93

## Sheet: Tension Summary
	MscS			WT MSL1			MSL1 A320V
		Ave	Std Dev		Ave	Std Dev		Ave	Std Dev
1	0.286104	0.493481	0.165389	0.925496	0.639792	0.141393	0.597232	0.554771	0.149263
2	0.535981			0.625869			0.387782
3	0.618108			0.488727			0.413578
4	0.271777			0.561084			0.385598
5	0.418985			0.683709			0.803827
6	0.415667			0.581667			0.735817
7	0.367562			0.8148			0.427856
8	0.672483			0.489152			0.658776
9	0.596745			0.681179			0.57748
10	0.751395			0.546241			0.559764
	ANOVA with post-hoc Tukey's
	All are statistically identical

## Sheet: Conductance Summary
	MscS			WT MSL1			MSL1 A320V
		Ave	Std Dev		Ave	Std Dev		Ave	Std Dev
1	0.846786	1.01948	0.171709	1.47286	1.12279	0.157313	0.778571	0.982512	0.122037
2	1.18143			1.24778			0.8025
3	1.24143			1.11381			1.01107
4	0.688571			1.12722			1.09262
5	0.995238			1.05143			0.882857
6	1.04253			1.00301			1.06679
7	0.924571			0.977143			1.03357
8	0.972857			0.972381			0.970714
9	1.19429			1.23371			1.13071
10	1.10714			1.02857			1.05571
	ANOVA with post-hoc Tukey's
	No significant difference detected

## Sheet: Lifetime Summary
		UNSORTED									SORTED					Count				Percentage
		MSL1			A320V						MSL1		A320V			MSL1	A320V			MSL1	A320V
											0.2		0.15		0-20	93	15		0-19.99	90.2913	44.1176
		Patch No.	Lifetime (s)	Note(s)	Patch No.	Lifetime (s)	Note(s)				0.23		0.31		20-40	4	1		20-39.99	3.8835	2.94118
		1	4.6		1	23.05					0.26		0.34		40-60	2	1		40-59.99	1.94175	2.94118
			1.77			0.15					0.33		0.41		60-80	2	0		60-79.99	1.94175	0
			1.35			94.85					0.41		0.92		80-100	2	17		80-97+	1.94175	50
			2.29			94.18					0.41		1.23			103	34
			2.26			16.77					0.48		1.28
			45.23		2	95.24	Open After				0.5		1.29
			7.22		3	94.4	Open After				0.6		1.31
			53.91			3.8					0.64		1.54
			0.7975			1.54					0.64		1.84
			26.49			1.84					0.69		3.8
			5.51			14.06					0.69		4.58
			2.15			0.31					0.7		14.06
			1.54		4	1.29					0.71		16.77
			24.13			1.31					0.71		23.05
			10.35			1.28					0.74		56.93
			1.44		5	95.12	Open After				0.77		83.04
			1.75			94.77	Open After				0.79		94.09
			21.63			0.92					0.7975		94.18
			25.23		6	0.41					0.85		94.4
		2	4.97			1.23					0.86		94.43
			2.02			0.34					0.88		94.65
			1.7			95.05	Open After				0.9		94.71
			1.81			94.71	Open After				0.93		94.73
			17.57			94.8	Open After				0.94		94.77
			0.88			94.09	Open After				0.94		94.8
			0.85		7	94.43	Open After				0.95		94.85
			1.96			94.9	Open After				0.97		94.9
			2.33			94.91	Open After				0.97		94.91
			0.48		8	94.73	Open After				1		95.05
			0.71			94.65	Open After				1		95.12
			4.63		9	4.58					1		95.24
		3	1.37			95.4	Open After				1.02		95.4
		4	3.58			83.04	Open After				1.12
			5.71		10	56.93					1.14		34
			0.86								1.15
			1.34		Average	50.8553					1.17
			0.94								1.18
			1.17								1.19
			0.95								1.23
			1.27								1.27
			1.56								1.29
			1.12								1.31
			1.69								1.34
			1.86								1.35
			3.99								1.37
			1.46								1.44
			1.31								1.46
		5	0.93								1.54
			1.18								1.56
			6.69								1.66
			5.6								1.69
			2.86								1.7
			85.09								1.75
		6	65.63								1.77
			7.07								1.81
			1.66								1.86
			3.9								1.96
			6.35								2.02
			94.24	Open After							2.15
			2.41								2.15
			1.15								2.26
			17.39								2.29
			79.62	Open After							2.33
			6.27								2.41
			1.14								2.55
			2.89								2.69
		7	18.07								2.86
			0.64								2.89
			9.53								3.14
		8	8.35								3.17
			1.02								3.58
			1.19								3.9
			0.69								3.99
			3.14								4.6
			0.64								4.63
			0.33								4.97
			0.74								5.51
			3.17								5.6
			0.97								5.71
			0.41								6.27
			2.15								6.35
			0.94								6.69
			0.77								7.07
			2.55								7.22
			0.71								7.32
			1								8.35
			1								9.53
			1.23								10.35
			1.29								17.39
			0.79								17.57
			0.26								18.07
			0.9								21.63
			0.7								24.13
			0.97								25.23
			0.5								26.49
		9	7.32								45.23
			2.69								53.91
		10	0.23								65.63
			0.41								79.62
			0.6								85.09
			0.2								94.24
			1
			0.69
											103
		Average	7.56891
